# Supplementary material for: Pathogenic SCN5A Mutation and Thyrotoxicosis-Related Neurological Syndrome: Casual or Causal Relationship?
Source: Brain Sci. 2023 Jul 10;13(7):1049. doi: 10.3390/brainsci13071049 (PMC10377684; doi:10.3390/brainsci13071049)
Supplement: Supplementary file 1 [file brainsci-13-01049-s001.zip]

Archive with 1 entries (1 files):
- brainsci-2414061-supplementary.mp4
